# Supplementary material for: Accelerating Payload Release from Complex Coacervates through Mechanical Stimulation
Source: Polymers (Basel). 2023 Jan 23;15(3):586. doi: 10.3390/polym15030586 (PMC9919863; doi:10.3390/polym15030586)
Supplement: Supplementary file 1 [file polymers-15-00586-s001.zip]

Archive with 1 entries (1 files):
- polymers-2174822 Supplementary Material.pdf
